# Supplementary material for: Effects of Dietary and Lifestyle Interventions on Liver, Clinical and Metabolic Parameters in Children and Adolescents with Non-Alcoholic Fatty Liver Disease: A Systematic Review
Source: Nutrients. 2020 Sep 19;12(9):2864. doi: 10.3390/nu12092864 (PMC7551480; doi:10.3390/nu12092864)
Supplement: Supplementary file 1 [file nutrients-12-02864-s001.zip]

Archive with 1 entries (1 files):
- nutrients-904298-supplementary.xlsx
