# Supplementary material for: Effects of Dietary and Lifestyle Interventions on Liver, Clinical and Metabolic Parameters in Children and Adolescents with Non-Alcoholic Fatty Liver Disease: A Systematic Review
Source: Nutrients. 2020 Sep 19;12(9):2864. doi: 10.3390/nu12092864 (PMC7551480; doi:10.3390/nu12092864)
Supplement: Supplementary file 1 [file nutrients-12-02864-s001.zip › nutrients-904298-supplementary.xlsx]

## Sheet: Δες με
Supplementary Table 3. Assessment of the quality of the eligible studies using the Cochrane Risk of Bias Tool.
Author [ref]	Journal	Randomization	Allocation concealment	Blinding of participants	Blinding of personnel	Blinding of assessors	Completeness of outcome data	Unbiased outcome reporting	Lack of other sources of bias	Overall Quality
Exercise alone interventions
Sullivan et al, 2012	Hepatology	Y	Y	N	N	N	Y	Y	Y	5/8
Pugh et al, 2014	Am J Physiol Heart Circ Physiol	Y	Y	N	Y	N	Y	Y	Y	6/8
Hallsworth 2011	Gut	Y	N	N	N	N	Y	Y	Y	4/8
Zelber-Sagi et al, 2014	World J Gastroenterol	Y	N	Y	N	N	Y	Y	Y	5/8
Cathbertson et al, 2015	Clin Sci	Y	Y	N	N	N	Y	Y	Y	5/8
Hallsworth et al, 2015	Clin Sci	Y	Y	N	N	N	Y	Y	Y	5/8
Bacchi et al, 2013	Hepatology	Y	Y	N	Y	N	Y	Y	Y	6/8
Shamsoddini et al, 2015	Hepat Mon	Y	N	N	N	N	Y	Y	Y	4/8
Shojaee-Moradie et al, 2016	J of Clin Endocrinology and Metabolism	Y	N	N	N	N	Y	Y	Y	4/8
Zhang et al, 2016	JAMA Internal Medicine	Y	Y	N	Y	N	Y	Y	Y	6/8
Houghton et al, 2016	Clinical Gastroenterology and Hepatology	Y	N	N	N	N	Y	Y	Y	4/8
Diet plus exercise interventions
Promrat et al, 2010	Hepatology	Y	Y	N	N	N	Y	Y	Υ	5/8
Eckard et al, 2013	Therap Adv Gastroenterol	Υ	Υ	Ν	N	N	Υ	Y	Y	5/8
Wong et al, 2013	J Hepatol	Y	Y	Y	Y	N	Y	Y	Y	7/8
Al Jiffrie et al, 2013	Afr Healt Sciences	Y	N	N	N	N	Y	Y	Y	4/8
Rezende et al, 2016	Menopause: The Journal of The North American Menopause Society	Y	N	N	N	N	Y	Y	Y	4/8
Low carbohydrate versus low/moderate fat diets
Ryan et al, 2013	J Hepatol	Y	N	N	N	N	Y	Y	Y	4/8
Arefhosseini et al, 2011	Health Promot Perspect	Y	N	N	N	N	Y	N	Y	3/8
Kani et al, 2014	Nutrition	Υ	Υ	Ν	Υ	Υ	Υ	Υ	Υ	7/8
Rodriguez-Hernandez et al, 2011	Ann Hepatology	Υ	Ν	Ν	Ν	Ν	Υ	Υ	Υ	4/8
Y: the item is described, N: the item is not described.

## Sheet: quality of the studies
Supplementary Table 3. Assessment of the quality of the eligible studies using the Cochrane Risk of Bias Tool.
Author [ref]		Journal	Randomization	Allocation concealment	Blinding of participants	Blinding of personnel	Blinding of assessors	Completeness of outcome data	Unbiased outcome reporting	Lack of other sources of bias	Overall Quality
Diet alone interventions
Vos	Fructose and oxidized low-density lipoprotein in pediatric nonalcoholic fatty liver disease: a pilot study	Arch Pediatr Adolesc Med	Υ	Ν	Ν	Ν	Ν	Υ	Υ	Υ	4/8
Ramon-Krauel	A lowglycemic-load versus low-fat diet in the treatment of fatty liver in obese children	Child Obes.	Y	N	N	N	N	Y	Y	Y	4/8
Jin	Dietary fructose reduction improves markers of cardiovascular disease risk in Hispanic-American adolescents with NAFLD	Nutrients	Y	N	Y	Y	Y	N	N	Y	5/8
Goss	Effects of a carbohydrate-restricted diet on hepatic lipid content in adolescents with non-alcoholic fatty liver disease: A pilot, randomized trial	Pediatr Obes.	Y	Y	N	N	Y	N	Y	Y	5/8
Schwimmer	Effect of a Low Free Sugar Diet vs Usual Diet on Nonalcoholic Fatty Liver Disease in Adolescent Boys: A Randomized Clinical Trial	JAMA	Y	Y	N	N	N	Y	Y	Y	5/8
Utari A,	Effects of low glycemic index diet on insulin resistance among obese adolescent with non-alcoholic fatty liver disease: a randomized controlled trial	Med J Indones	Y	Y	N	N	N	Y	Y	Y	5/8
Diet plus exercise interventions
Wang	Effect of lifestyle intervention on non-alcoholic fatty liver disease in Chinese obese children	World J Gastroenterol	Y	N	N	N	Y	N	Y	Y	4/8
Koot	Intensive lifestyle treatment for non-alcoholic fatty liver disease in children with severe obesity: inpatient versus ambulatory treatment	International Journal of Obesity	N	N	N	N	N	N	Y	Y	2/8
Chan	Dietitian-led lifestyle modification programme for obese Chinese adolescents with non-alcoholic fatty liver disease: a randomized controlled study	Int J Obes (Lond)	Y	Y	N	N	N	Y	Y	Y	5/8
de Piano	Long-term effects of aerobic plus resistance training on the adipokines and neuropeptides in nonalcoholic fatty liver disease obese adolescents	Eur J Gastroenterol Hepatol	Y	N	N	N	Y	N	N	Y	3/8
Y: the item is described, N: the item is not described.

## Sheet: Sheet1
Supplementary Table 1. Assessment of the quality of the eligible studies using the Cochrane Risk of Bias Tool.
Author [ref]	Journal	Randomization	Allocation concealment	Blinding of participants	Blinding of personnel	Blinding of assessors	Completeness of outcome data	Unbiased outcome reporting	Lack of other sources of bias	Overall Quality
Diet alone interventions
Vos et al, 2009	Arch Pediatr Adolesc Med	Υ	Ν	Ν	Ν	Ν	Υ	Υ	Υ	4/8
Ramon-Krauel et al, 2013	Child Obes.	Y	N	N	N	N	Y	Y	Y	4/8
Jin et al, 2014	Nutrients	Y	N	Y	Y	Y	N	N	Y	5/8
Goss et al, 2020	Pediatr Obes.	Y	Y	N	N	Y	N	Y	Y	5/8
Schwimmer et al, 2019	JAMA	Y	Y	N	N	Y	Y	Y	Y	6/8
Utari et al, 2019	Med J Indones	Y	Y	N	N	N	Y	Y	Y	5/8
Diet plus exercise interventions
Wang et al, 2008	World J Gastroenterol	Y	N	N	N	Y	N	Y	Y	4/8
Koot et al, 2015	International Journal of Obesity	Y	N	N	N	N	N	Y	Y	3/8
Chan et al, 2018	Int J Obes (Lond)	Y	Y	N	N	N	Y	Y	Y	5/8
Exrercise-focused interventions
de Piano et al,	Eur J Gastroenterol Hepatol	Y	N	N	N	Y	N	N	Y	3/8
Y: the item is described, N: the item is not described.
